# Supplementary material for: Identification of a WRKY transcriptional activator from Camellia sinensis that regulates methylated EGCG biosynthesis
Source: Hortic Res. 2022 Feb 19;9:uhac024. doi: 10.1093/hr/uhac024 (PMC9071374; doi:10.1093/hr/uhac024)
Supplement: Web_Material_uhac024 [file web_material_uhac024.zip]

Archive with 1 entries (1 files):
- 57likeSupplementary Information.doc
